# Supplementary material for: Relationship between brain volume reduction during the acute phase of sepsis and activities of daily living in elderly patients: A prospective cohort study
Source: PLoS One. 2023 May 16;18(5):e0284886. doi: 10.1371/journal.pone.0284886 (PMC10187932; doi:10.1371/journal.pone.0284886)
Supplement: S1 Data — (XLSX) [file pone.0284886.s001.xlsx]

## Sheet: overall
Number	ID	Date of admission	Date of ICU discharge	gender	age	diagnosis			past history		Site of Infection	Pathogen 1	Pathogen 2		Positive blood culture	outcome	disturbance of consciousness	ICUDays in the ICU	Duration of intubation	28日Ventilator free days	tracheotomy	Level of consciousness at ICU discharge	CPC	GOSE	GOSE Evaluation Date	mRS	Pre-admission CPC	Pre-admission GOSE	Pre-admission mRS	Barthel index	Pre-admission Katz Index	Katz Index at discharge	change of Katz Index	INVOS	INVOS findings	follow CT	date of last CT	days of admission	the first Bicaudate index	the last Bicaudate index	difference of Bicaudate index	rate of change in BI	rate of change in BI (%)	the first volumetry	the last volumetry	rate of change in Volumetry	rate of change in Vo(%)	the first Evans Index	the last Evans Index
3					93	sepsis	pneumonia		cerebral infarction		pneumonia	Klebsiella pneumoniae		N	none	survival	yes	9	4	24	none	446	3	3	9	5	3	5	3	ND	6	0	6	yes		yes		7	0.23	0.25	0.02	0.0869565	8.69565	959	933	0.0271116	2.71116	0.323741	0.326087
6					87	septic shock	pneumonia	ARDS	atrial fibrillation	hypertension	pneumonia	E. coli	persistent bacteria in the oral cavity	N	none	survival	none	12	6	22	none	446	3	3	24	5	3	4	4	ND	5	1	4	yes		yes		21	0.28	0.28	0	0	0	806	929	-0.152605	-15.2605	0.372093	0.379845
8					82	sepsis	UTI		neurogenic bladder		UTI	E. coli		N	none	survival	none	4	0	28	none	456	3	6	20	2	2	6	2	ND	5	2	3	yes		yes		7	0.19	0.2	0.01	0.0526316	5.26316	1147	1143	0.00348736	0.348736	0.28125	0.291339
9					78	septic shock	UTI		dementia		UTI	E. coli		N	yes	survival	none	14	4	24	none	446	3	4	14	4	3	4	4	ND	3	0	3	yes		yes		12	0.24	0.25	0.01	0.0416667	4.16667	936	913	0.0245726	2.45726	0.368	0.357143
15					70	sepsis	pneumonia	AKI	hypothyroidism		pneumonia	MSSA	persistent bacteria in the oral cavity	P	none	survival	yes	7	0	28	none	446	3	4	35	4	2	7	1	100	6	4	2	none	ー	yes		21	0.23	0.23	0	0	0	831	749	0.0986763	9.86763	0.35	0.35
16					69	sepsis	pneumonia		dementia		pneumonia	persistent bacteria in the oral cavity		mix	none	survival	yes	10	0	28	none	414	4	3	19	5	3	3	5	ND	0	0	0	yes		yes		14	0.39	0.4	0.01	0.025641	2.5641	803	787	0.0199253	1.99253	0.460317	0.436508
18					76	septic shock	pneumonia		pulmonary hypertension	atrial fibrillation	pneumonia	Burkholderia cepacia(GNR)	persistent bacteria in the oral cavity	N	none	survival	yes	73	31	2	yes	4T6	3	3	73	5	2	5	2	ND	6	0	6	none	ー	yes		37	0.21	0.25	0.04	0.190476	19.0476	1281	1154	0.0991413	9.91413	0.253846	0.262069
22					84	sepsis	pneumonia		subdural hematoma	pituitary tumor	pneumonia	persistent bacteria in the oral cavity		mix	none	survival	yes	8	4	24	none	446	3	3	9	5	3	4	3	ND	0	0	0	yes		yes		7	0.2	0.23	0.03	0.15	15	1137	1088	0.0430959	4.30959	0.288	0.32
23					83	sepsis	pneumonia		gastric cancer		pneumonia	Klebsiella oxytoca	(Candida albicans)	N	none	survival	yes	24	7	0	yes	4T6	3	3	40	5	3	4	4	ND	1	0	1	none	ー	yes		21	0.2	0.21	0.01	0.05	5	1263	1248	0.0118765	1.18765	0.237762	0.265734
24					69	septic shock	TSS		chronic heart insufficiency	atrial fibrillation	soft tissue Infection	MSSA		P	yes	survival	yes	30	21	2	yes	4T6	3	3	33	5	2	6	1	ND	6	0	6	none	ー	yes		16	0.16	0.16	0	0	0	1072	939	0.124067	12.4067	0.183824	0.183824
25					64	sepsis	pneumonia		IgA vasculitis	schizophrenia	pneumonia	MRSA	persistent bacteria in the oral cavity	P	none	survival	none	15	9	19	none	446	3	3	18	5	3	3	5	ND	0	0	0	yes		yes		15	0.22	0.22	0	0	0	839	796	0.0512515	5.12515	0.3	0.308333
26					32	sepsis	pneumonia	hepatic disorder	bronchial asthma		pneumonia	MSSA	persistent bacteria in the oral cavity	P	none	survival	yes	8	1	27	none	456	3	5	51	3	1	8	0	100	6	5	1	none	ー	yes		9	0.13	0.13	0	0	0	1126	1106	0.017762	1.7762	0.241667	0.230769
28					78	sepsis	bacteremia		glaucoma		intra abdominal infection	Pseudomonasa		N	yes	survival	yes	3	0	28	none	446	3	4	11	4	2	7	1	ND	6	0	6	none	ー	yes		7	0.17	0.22	0.05	0.294118	29.4118	1055	1082	-0.0255924	-2.55924	0.30303	0.325758
29					85	sepsis	pneumonia		tuberculosis	gastric ulcer	pneumonia	none		ー	none	survival	yes	12	6	22	none	446	3	3	12	5	3	5	3	ND	5	0	5	none	ー	yes		11	0.15	0.18	0.03	0.2	20	969	963	0.00619195	0.619195	0.257353	0.266667
30					86	septic shock	pneumonia	bacteremia	hepatitis C	dementia	pneumonia	MRSA		P	yes	survival	yes	19	14	12	yes	3T6	3	3	34	5	3	3	5	ND	0	0	0	none	ー	yes		25	0.23	0.24	0.01	0.0434783	4.34783	1105	1065	0.0361991	3.61991	0.314685	0.314685
31					80	sepsis	UTI		cerebral infarction	colorectal cancer	UTI	Pseudomonasa		N	none	survival	yes	11	2	26	none	446	3	4	40	4	3	4	4	ND	3	1	2	none	ー	yes		7	0.25	0.25	0	0	0	1162	1139	0.0197935	1.97935	0.330882	0.330882
32					75	sepsis	UTI	AKI	hypertension		UTI	none		ー	none	survival	yes	3	0	28	none	456	3	5	9	3	2	6	1	ND	6	4	2	none	ー	yes		7	0.21	0.22	0.01	0.047619	4.7619	1141	1092	0.0429448	4.29448	0.261194	0.283582
33					76	septic shock	UTI		hydrocephalus		UTI	E. coli		N	yes	survival	yes	7	5	23	none	446	3	4	30	4	3	4	4	ND	3	0	3	none	ー	yes		7	0.34	0.34	0	0	0	1240	1168	0.0580645	5.80645	0.404412	0.385185
34					83	septic shock	pneumonia	bleeding from the upper digestive tract	cerebral infarction	colorectal cancer	pneumonia	Klebsiella pneumoniae		N	none	survival	yes	6	4	24	none	356	3	4	18	4	3	4	4	ND	4	3	1	none	ー	yes		14	0.19	0.2	0.01	0.0526316	5.26316	1121	1127	-0.00535236	-0.535236	0.277778	0.275862
35					68	sepsis	UTI	diabetic ketoacidosis	diabetes mellitus	depression	UTI	Klebsiella pneumoniae(ESBL)		N	yes	survival	yes	5	0	28	none	456	2	5	12	3	1	8	0	ND	6	6	0	none	ー	yes		7	0.23	0.24	0.01	0.0434783	4.34783	1094	1076	0.0164534	1.64534	0.37594	0.371212
36					79	sepsis	UTI		esophageal cancer	bladder cancer	UTI	CNS		P	none	survival	yes	8	0	28	none	446	3	4	11	4	2	7	1	ND	6	1	5	none	ー	yes		7	0.19	0.19	0	0	0	1098	1102	-0.00364299	-0.364299	0.335878	0.335878
37					91	sepsis	pneumonia		dementia		pneumonia	E. coli		N	none	survival	yes	9	0	28	none	346	3	3	19	5	3	4	4	ND	3	0	3	none	ー	yes		14	0.21	0.22	0.01	0.047619	4.7619	1039	1028	0.0105871	1.05871	0.276923	0.276923
39					75	septic shock	UTI	MSSA bacteremia	diabetes mellitus		UTI	MSSA		P	yes	survival	yes	8	4	24	none	446	3	4	8	4	1	7	1	ND	6	1	5	none	ー	yes		7	0.23	0.21	-0.02	-0.0869565	-8.69565	1087	1061	0.023919	2.3919	0.312977	0.30303
45					47	septic shock	pneumonia		schizophrenia		pneumonia	MSSA		P	none	survival	yes	7	3	25	none	456	3	6	97	2	1	8	0	100	6	6	0	none	ー	yes		6	0.1	0.11	0.01	0.1	10	1192	1188	0.0033557	0.33557	0.158273	0.151079
46					67	sepsis	pneumonia	UTI	hepatic disorder		pneumonia	MSSA		P	none	survival	yes	12	5	23	none	456	3	4	12	4	3	4	4	ND	4	2	2	none	ー	yes		7	0.17	0.18	0.01	0.0588235	5.88235	997	1028	-0.0310933	-3.10933	0.276923	0.3
47					86	sepsis	UTI	hypothermia/AKI	none		UTI	Citrobacter koseri		N	none	survival	yes	16	0	28	none	326	3	3	27	5	1	6	1	ND	6	0	6	none	ー	yes		21	0.16	0.18	0.02	0.125	12.5	1109	1073	0.0324617	3.24617	0.246479	0.255319
48					75	sepsis	pneumonia		cerebral infarction	陳旧性cardiac infarction	pneumonia	none		ー	none	survival	yes	6	5	23	none	456	3	4	12	4	1	7	1	ND	6	1	5	none	ー	yes		7	0.16	0.16	0	0	0	1052	1030	0.0209125	2.09125	0.235714	0.244604
49					87	septic shock	pneumonia		none		pneumonia	Haemophilus influenzae		N	none	survival	yes	17	14	0	yes	3T6	3	1	42	6	2	6	2	ND	5	0	5	none	ー	yes		33	0.18	0.21	0.03	0.166667	16.6667	894	877	0.0190157	1.90157	0.304688	0.3125
51					71	sepsis	pneumonia				pneumonia	Pseudomonasa		N	none	survival	yes	5	3	25	none	456	2	6	11	2	1	7	1	ND	6	5	1	none	ー	yes		7	0.13	0.16	0.03	0.230769	23.0769	1056	983	0.0691288	6.91288	0.240437	0.245902
52					97	sepsis	pneumonia		hypothyroidism	atrial fibrillation	pneumonia	PSSP		P	none	survival	yes	18	12	16	none	426	3	3	49	5	3	5	3	ND	4	0	4	none	ー	yes		24	0.18	0.2	0.02	0.111111	11.1111	1077	1041	0.0334262	3.34262	0.276596	0.284211
53					83	sepsis	pneumonia		Parkinson's disease		pneumonia	Streptococcus anginosus	MSSA	mix	none	survival	yes	6	0	28	none	446	3	3	8	5	3	4	3	ND	4	0	4	none	ー	yes		7	0.21	0.21	0	0	0	1272	1247	0.0196541	1.96541	0.307692	0.314721
56					69	sepsis	pneumonia		Schoengren's syndrome	hepatitis B	pneumonia	MSSA		P	none	survival	yes	8	4	24	none	456	3	4	46	4	1	7	1	ND	6	3	3	none	ー	yes		7	0.13	0.15	0.02	0.153846	15.3846	920	897	0.025	2.5	0.27907	0.27907
57					82	sepsis	pneumonia		diabetes mellitus		pneumonia	MSSA	E.coli	mix	none	death	yes	18	18	0	none	ー	5	1	18	6	1	7	1	ND	6	0	6	none	ー	yes		14	0.2	0.27	0.07	0.35	35	1154	1091	0.0545927	5.45927	0.288557	0.313433
58					88	sepsis	pneumonia		hypothyroidism		pneumonia	none		ー	none	survival	yes	6	4	24	none	456	3	5	21	3	2	6	2	ND	6	4	2	none	ー	yes		15	0.22	0.26	0.04	0.181818	18.1818	1300	1224	0.0584615	5.84615	0.34	0.345
59					89	septic shock	UTI		diabetes mellitus	CKD	UTI	E.coli		N	none	survival	yes	4	2	26	none	456	2	5	26	3	2	5	2	ND	5	3	2	none	ー	yes		14	0.25	0.25	0	0	0	1213	1204	0.00741962	0.741962	0.361702	0.361702
63					84	septic shock	pneumonia	atrial fibrillation/AKI	hydrocephalus	Parkinson's disease	pneumonia	Staphylococcus aureus(MRSA)		P	yes	death	yes	5	5	0	none	ー	5	1	5	6	2	6	2	ND	6	0	6	none	ー	yes		3	0.22	0.2	-0.02	-0.0909091	-9.09091	1101	1108	-0.00635786	-0.635786	0.337017	0.327778
64					92	sepsis	pneumonia		cerebral infarction	atrial fibrillation	pneumonia	persistent bacteria in the oral cavity		mix	none	survival	yes	14	9	14	yes	4T5	3	3	24	5	3	3	4	ND	0	0	0	none	ー	yes		14	0.18	0.22	0.04	0.222222	22.2222	812	720	0.1133	11.33	0.316384	0.327684
65					69	sepsis	pneumonia/ influenza virus infection		none		pneumonia	influenza virus A		O	none	survival	yes	4	3	25	none	456	2	5	9	2	1	8	0	ND	6	6	0	none	ー	yes		21	0.13	0.15	0.04	0.307692	30.7692	1074	1070	0.00372439	0.372439	0.167568	0.193548
66					51	septic shock	pneumonia/ influenza virus infection		schizophrenia		pneumonia	influenza virus A		O	none	survival	yes	12	9	19	none	456	3	4	12	4	1	7	1	ND	6	6	0	none	ー	yes		8	0.11	0.14	0.03	0.272727	27.2727	1248	1228	0.0160256	1.60256	0.268421	0.276042
69					83	sepsis	pneumonia	AKI/hypoglycemia	cerebral infarction		pneumonia	Streptococcus anginosus	Enterobacter cloacae	mix	none	survival	yes	8	0	28	none	426	3	3	8	5	2	6	2	ND	5	0	5	none	ー	yes		6	0.25	0.25	0	0	0	908	932	-0.0264317	-2.64317	0.307263	0.312849
70					92	sepsis	pneumonia		cerebral infarction	cardiac infarction	pneumonia	MSSA		P	yes	death	yes	20	20	0	yes	ー	5	1	1	6	3	4	3	ND	3	0	3	none	ー	yes		14	0.23	0.25	0.02	0.0869565	8.69565	907	822	0.0937155	9.37155	0.310734	0.3125
73					85	sepsis	pneumonia	bronchial asthma	aortic stenosis	AV block	pneumonia	Streptococcus agalactiae(group B)		P	none	survival	none	13	9	19	none	446	3	4	24	4	2	6	2	ND	6	1	5	none	ー	yes		9	0.17	0.2	0.03	0.176471	17.6471	1265	1252	0.0102767	1.02767	0.306931	0.320197
77					63	septic shock	subcutaneous abscess	venous thrombosis	cervical cord injury		soft tissue Infection	Staphylococcus aureus(MSSA)		P	yes	survival	yes	10	0	28	none	456	3	4	14	5	3	4	4	ND	2	1	1	none	ー	yes		5	0.17	0.17	0	0	0	1226	1193	0.0269168	2.69168	0.297297	0.297297
78					70	septic shock	cholesystitis		CKD		intra abdominal infection	Streptococcus gordonii		P	none	death	yes	25	12	0	none	ー	5	1	25	6	1	7	1	ND	6	0	6	none	ー	yes		23	0.2	0.2	0	0	0	1183	1092	0.0769231	7.69231	0.3	0.315789
80					71	septic shock	cholangitis		bronchial asthma		intra abdominal infection	E. coli(AmpC)		N	yes	survival	yes	9	6	22	none	456	3	3	58	4	1	8	0	ND	6	1	5	none	ー	yes		14	0.17	0.18	0.01	0.0588235	5.88235	1261	1277	-0.0126883	-1.26883	0.276596	0.275132
81					71	sepsis	cholesystitis	AKI	cervical cord injury	hypertension	intra abdominal infection	unknown		ー	none	survival	yes	5	0	28	none	456	3	3	18	5	3	3	5	ND	1	0	1	none	ー	yes		16	0.16	0.19	0.03	0.1875	18.75	1340	1328	0.00895522	0.895522	0.3375	0.344262
82					75	sepsis	bedsore infection	crush syndrome	CKD		soft tissue Infection	Staphylococcus epidermidis(MRCNS)	E.coli	mix	yes	survival	yes	3	0	28	none	456	3	3	20	5	1	7	1	ND	6	1	5	none	ー	yes		14	0.19	0.21	0.02	0.105263	10.5263	1370	1286	0.0613139	6.13139	0.328205	0.333333
85					91	sepsis	pneumonia	CO2 narcosis	tuberculosis	hypertension	pneumonia	none		ー	none	survival	yes	6	0	28	none	456	3	4	28	4	2	6	2	ND	6	4	2	none	ー	yes		14	0.19	0.19	0	0	0	1175	1118	0.0485106	4.85106	0.274611	0.273196
86					68	sepsis	pneumonia		COPD	CKD	pneumonia	MSSA		P	none	survival	yes	5	3	25	none	456	3	4	12	3	1	7	1	ND	6	6	0	none	ー	yes		9	0.15	0.17	0.02	0.133333	13.3333	1057	1017	0.037843	3.7843	0.26738	0.26738
88					75	septic shock	cholangitis		cholangiocarcinoma	diabetes mellitus	intra abdominal infection	Klebsiella pneumoniae	Citrobacter koseri	mix	yes	survival	yes	12	0	28	none	446	3	3	98	5	2	6	2	ND	6	0	6	none	ー	yes		60	0.21	0.21	0	0	0	1130	1095	0.0309735	3.09735	0.301587	0.306878
89					88	sepsis	pneumonia/ARDS	heatstroke	mitral stenosis	atrial fibrillation	pneumonia	MRSA		P	none	survival	yes	10	6	22	none	456	2	5	17	2	2	6	2	ND	6	6	0	none	ー	yes		16	0.15	0.18	0.03	0.2	20	1006	994	0.0119284	1.19284	0.241573	0.269663
90					80	sepsis	pneumonia		cerebral infarction		pneumonia	MRSA	Candida glabrata	mix	none	survival	yes	5	0	28	none	446	3	3	14	5	3	3	5	ND	0	0	0	none	ー	yes		8	0.19	0.18	-0.01	-0.0526316	-5.26316	942	936	0.00636943	0.636943	0.270588	0.264706
92					78	sepsis	pneumonia	nasopharyngeal carcinoma	none		pneumonia	PSSP	Haemophilus influenzae(BLNAS)	mix	none	death	yes	23	23	0	yes	ー	5	1	23	6	1	8	0	100	6	0	6	none	ー	yes		20	0.17	0.18	0.01	0.0588235	5.88235	1200	1172	0.0233333	2.33333	0.319149	0.329787
93					81	sepsis	pneumonia	Pulmonary embolism	pemphigus vulgaris	hydrocephalus	pneumonia	Serratia marcescens	Enterobacter cloacae	mix	none	survival	yes	20	0	28	none	346	3	3	22	5	3	3	5	ND	2	0	2	none	ー	yes		13	0.31	0.32	0.01	0.0322581	3.22581	1093	1075	0.0164684	1.64684	0.429293	0.429293
96					83	septic shock	pneumonia	Infective endocarditis			pneumonia	persistent bacteria in the oral cavity		mix	none	survival	yes	38	9	0	yes	4T6	4	3	62	5	3	4	3	ND	4	0	4	none	ー	yes		23	0.16	0.19	0.03	0.1875	18.75	1034	997	0.0357834	3.57834	0.300546	0.311475
97					84	sepsis	pneumonia		chronic hepatitis		pneumonia	Streptococcus agalactiae(group B)	MSSA	mix	none	death	yes	9	8	0	none	ー	5	1	9	6	3	4	4	ND	4	0	4	none	ー	yes		4	0.22	0.22	0	0	0	1110	1124	-0.0126126	-1.26126	0.310881	0.300518
98					48	sepsis	UTI	bacteremia			UTI	E.coli		N	yes	survival	yes	4	0	28	none	456	2	6	12	2	1	2	0	ND	6	6	0	none	ー	yes		7	0.1	0.11	0.01	0.1	10	1499	1505	-0.00400267	-0.400267	0.232673	0.242574
99					71	septic shock	UTI		CKD		UTI	E.coli		N	yes	survival	yes	11	0	28	none	456	3	3	36	4	3	4	4	ND	3	0	3	none	ー	yes		14	0.2	0.21	0.01	0.05	5	1098	1068	0.0273224	2.73224	0.327778	0.327778
100					77	sepsis	pneumonia	gastroenteritis	brain stem hemorrhage	cerebral infarction	pneumonia	Klebsiella pneumoniae	Proteus mirabilis	mix	yes	survival	yes	13	5	23	none	446	3	3	29	5	3	3	4	ND	2	0	2	none	ー	yes		14	0.18	0.18	0	0	0	1099	1112	-0.0118289	-1.18289	0.290155	0.298969
101					68	sepsis	pubic ulcer infection	ascites	chronic heart failure		soft tissue Infection	Streptococcus agalactiae(group B)		P	yes	survival	yes	11	0	28	none	446	3	4	15	4	2	6	2	ND	6	4	2	none	ー	yes		14	0.16	0.17	0.01	0.0625	6.25	1085	1043	0.0387097	3.87097	0.266667	0.272222
102					85	sepsis	pneumonia	cerebral infarction	kidney cancer	CKD	pneumonia	Klebsiella pneumoniae	Candida	mix	none	survival	yes	11	0	28	none	446	3	3	22	5	3	4	4	ND	5	0	5	none	ー	yes		15	0.28	0.29	0.01	0.0357143	3.57143	1119	1014	0.0938338	9.38338	0.329787	0.329787
103					68	septic shock	bacteremia	Infective endocarditis	SLE	gastric cancer	endocarditis	Staphylococcus aureus(MSSA)		P	yes	death	yes	14	0	0	none	ー	5	1	14	6	2	7	1	ND	6	0	6	none	ー	yes		12	0.17	0.2	0.03	0.176471	17.6471	1104	1088	0.0144928	1.44928	0.28	0.286432
104					80	sepsis	pneumonia		bronchial asthma		pneumonia	persistent bacteria in the oral cavity		mix	none	survival	yes	8	5	23	none	456	2	7	12	2	1	8	1	ND	6	6	0	none	ー	yes		7	0.15	0.17	0.02	0.133333	13.3333	956	934	0.0230126	2.30126	0.245902	0.233696
106					90	sepsis	pneumonia	AKI	cancer of the uterine body	胃癌術後、cardiac infarction	pneumonia	persistent bacteria in the oral cavity		mix	none	survival	yes	13	0	28	none	446	3	3	31	5	3	4	4	ND	2	0	2	none	ー	yes		21	0.25	0.26	0.01	0.04	4	891	836	0.0617284	6.17284	0.292308	0.278351
107					47	sepsis	appendicitis	peritonitis	bipolar disorder		intra abdominal infection	E.coli		N	none	survival	yes	8	5	23	none	446	3	4	29	4	2	7	1	ND	6	4	2	none	ー	yes		21	0.14	0.15	0.01	0.0714286	7.14286	1042	1029	0.012476	1.2476	0.258065	0.245989
108					91	sepsis	common bile duct stone	cholangitis	CKD	asthma	intra abdominal infection	Klebsiella pneumoniae(ESBL)	Streptococcus faecalis	mix	none	survival	yes	5	0	28	none	456	3	3	29	4	2	7	1	ND	6	5	1	none	ー	yes		14	0.17	0.18	0.01	0.0588235	5.88235	1025	1023	0.00195122	0.195122	0.288889	0.287293
110					75	septic shock	pneumonia	cardiac infarction	COPD/lung cancer	diabetes mellitus	pneumonia	Haemophilus influenzae(BLPAR)		N	yes	survival	yes	39	20	13	yes	4T6	3	3	103	5	2	6	2	ND	6	0	6	none	ー	yes		24	0.17	0.17	0	0	0	1158	1178	-0.0172712	-1.72712	0.273684	0.277487
111					67	sepsis	pneumonia		diabetes mellitus	cerebral infarction	pneumonia	MSSA	Candida albicans	mix	none	survival	yes	12	10	18	none	425	3	3	24	5	2	6	2	ND	5	0	5	none	ー	yes		22	0.26	0.26	0	0	0	1059	1034	0.0236072	2.36072	0.418719	0.414634
112					88	sepsis	pyelonephritis		hypertension	dysuria	UTI	E.coli		N	yes	survival	yes	1	0	28	none	456	2	7	10	2	1	7	1	ND	6	6	0	none	ー	yes		7	0.15	0.17	0.02	0.133333	13.3333	1071	1058	0.0121382	1.21382	0.275676	0.27957
113					86	sepsis	UTI		none		UTI	E.coli		N	none	survival	yes	3	0	28	none	436	3	3	21	5	2	6	2	ND	6	1	5	none	ー	yes		14	0.21	0.22	0.01	0.047619	4.7619	968	926	0.0433884	4.33884	0.283333	0.294444
115					78	sepsis	pneumonia		none		pneumonia	Klebsiella pneumoniae	Proteus mirabilis	mix	none	survival	yes	18	14	12	yes	4T6	3	3	32	5	1	7	1	ND	6	0	6	none	ー	yes		15	0.24	0.29	0.05	0.208333	20.8333	1226	1163	0.0513866	5.13866	0.343434	0.378788
116					85	sepsis	pneumonia		hypertension/cerebral infarction	pacemaker	pneumonia	persistent bacteria in the oral cavity		mix	none	survival	yes	6	3	25	none	446	3	3	11	5	2	6	2	ND	6	0	6	none	ー	yes		7	0.18	0.19	0.01	0.0555556	5.55556	1174	1103	0.060477	6.0477	0.27027	0.271739
117					54	septic shock	alcoholic ketoacidosis		gastric ulcer	chronic pancreatitis	unknown	CNS		P	yes	survival	yes	5	2	26	none	456	2	7	18	2	1	7	1	ND	6	6	0	none	ー	yes		14	0.14	0.15	0.01	0.0714286	7.14286	1385	1379	0.00433213	0.433213	0.280788	0.284314
119					91	septic shock	UTI	hypothyroidism	dementia	hypothyroidism	UTI	Streptococcus agalactiae(group B)		P	yes	survival	yes	15	0	28	none	424	3	3	38	5	3	3	5	ND	0	0	0	none	ー	yes		35	0.19	0.25	0.06	0.315789	31.5789	1310	1357	-0.0358779	-3.58779	0.317073	0.339535
120					63	sepsis	soft tissue infection	化膿性脊椎炎/cerebral infarction	cerebral infarction	herniated disk	soft tissue Infection	Streptococcus agalactiae(group B)		P	none	survival	yes	7	0	28	none	456	3	4	39	4	2	6	2	ND	6	3	3	none	ー	yes		21	0.17	0.19	0.02	0.117647	11.7647	1167	1197	-0.0257069	-2.57069	0.283333	0.311475
121					91	sepsis	pneumonia	subdural hematoma	atrial fibrillation		pneumonia	Klebsiella pneumoniae	E.coli	mix	yes	survival	yes	14	0	28	none	446	3	3	14	5	3	5	3	ND	6	0	6	none	ー	yes		12	0.16	0.19	0.03	0.1875	18.75	1021	1009	0.0117532	1.17532	0.238342	0.239583
122					88	sepsis	pneumonia		hypertension/atrial fibrillation	lung cancer	pneumonia	Pseudomonasa		N	none	survival	yes	16	9	19	none	456	3	4	19	4	2	6	2	ND	6	1	5	none	ー	yes		14	0.18	0.19	0.01	0.0555556	5.55556	1072	999	0.068097	6.8097	0.252577	0.252577
123					76	septic shock	UTI	cerebral infarction	diabetes mellitus	cardiac infarction	UTI	Enterobacter cloacae		N	none	survival	yes	10	0	28	none	456	3	4	55	4	1	7	1	ND	6	2	4	none	ー	yes		21	0.18	0.18	0	0	0	1047	993	0.0515759	5.15759	0.285714	0.285714
125					80	septic shock	pneumonia		dementia		pneumonia	Candida albicans	Candida glabrata	C	none	survival	yes	9	0	28	none	445	4	3	12	5	3	5	3	ND	5	0	5	none	ー	yes		7	0.24	0.24	0	0	0	1347	1354	-0.00519673	-0.519673	0.368421	0.368421
129					81	sepsis	UTI	diabetic ketoacidosis	none		UTI	E.coli		N	yes	survival	yes	12	0	28	none	446	3	4	33	4	1	8	0	ND	6	4	2	none	ー	yes		7	0.22	0.21	-0.01	-0.0454545	-4.54545	911	901	0.0109769	1.09769	0.284091	0.265537
132					83	sepsis	pneumonia		dementia	atrial fibrillation/pacemaker	pneumonia	MSSA		P	none	survival	yes	8	0	28	none	414	3	3	8	5	3	4	4	ND	2	0	2	none	ー	yes		7	0.15	0.17	0.02	0.133333	13.3333	1060	1073	-0.0122642	-1.22642	0.230769	0.215385
133					83	septic shock	enteritis		diabetes mellitus	cerebral infarction	intra abdominal infection	unknown		ー	none	survival	yes	13	0	28	none	456	3	4	13	4	3	4	4	ND	1	1	0	none	ー	yes		7	0.23	0.25	0.02	0.0869565	8.69565	1088	1074	0.0128676	1.28676	0.326087	0.324324
135					60	sepsis	periapical dentistry		diabetes mellitus	hypertension	dental infection	Streptococcus faecalis	Streptococcus constellatus	mix	none	survival	none	2	0	28	none	456	1	7	18	1	1	8	0	ND	6	6	0	none	ー	yes		7	0.15	0.16	0.01	0.0666667	6.66667	1188	1216	-0.023569	-2.3569	0.310526	0.312139
137					78	sepsis	UTI		aortic stenosis	rheumatoid arthritis	UTI	Enterococcus raffinosus		P	none	survival	yes	9	0	28	none	446	3	3	9	4	2	6	2	ND	6	0	6	none	ー	yes		7	0.19	0.19	0	0	0	1038	1014	0.0231214	2.31214	0.286458	0.279793
138					69	sepsis	UTI		dyslipidemia		UTI	Proteus mirabilis		N	yes	survival	yes	12	0	28	none	456	2	4	74	4	1	8	0	ND	6	1	5	none	ー	yes		7	0.19	0.18	-0.01	-0.0526316	-5.26316	1087	1094	-0.00643974	-0.643974	0.291209	0.295082
				49/36	80											7対78		9	3		11対74			3	21	5						0						14
					11.6467	standard deviation											1st quartile	6	0	22.25				3	13.25	4						0						7
																	2nd quartile	14	6					4	29	5						3.25						16
																																										57/85=67.1%				67/85=78.8%
																																						median	0.19	0.2		0.0555556		1094	1074	0.0196541		0.288889	0.298969
																																										0				0.00360588
																																						maximum	0.39	0.4		0.133333		1499	1505	0.0430203		0.460317	0.436508
																																						minimum	0.1	0.11				803	720			0.158273	0.151079
[truncated: 32 more columns]

## Sheet: Pre-admission Katz less than 4
Number	ID	Date of admission	Date of ICU discharge	gender	age	diadnosis			past history		Site of Infection	Pathogen 1	Pathogen 2		Positive blood culture	outcome	disturbance of consciousness	ICUDays in the ICU	Duration of intubation	28日Ventilator free days	tracheotomy	Level of consciousness at ICU discharge	CPC	GOSE	GOSE Evaluation Date	mRS	Pre-admission CPC	Pre-admission GOSE	Pre-admission mRS	Barthel index	Pre-admission Katz Index	Katz Index at discharge	change of Katz Index	INVOS	INVOS findings	follow CT	date of last CT	days of admission	the first Bicaudate index	the last Bicaudate index	difference of Bicaudate index	rate of change in BI	rate of change in BI (%)	the first volumetry	the last volumetry	rate of change in Volumetry	rate of change in Vo(%)	the first Evans Index	the last Evans Index
9					78	septic shock	UTI		dementia		UTI	E. coli		N	yes	survival	none	14	4	24	none	446	3	4	14	4	3	4	4	ND	3	0	3	yes		yes		12	0.24	0.25	0.01	0.0416667	4.16667	936	913	0.0245726	2.45726	0.368	0.357143
16					69	sepsis	pneumonia		dementia		pneumonia	persistent bacteria in the oral cavity		mix	none	survival	yes	10	0	28	none	414	4	3	19	5	3	3	5	ND	0	0	0	yes		yes		14	0.39	0.4	0.01	0.025641	2.5641	803	787	0.0199253	1.99253	0.460317	0.436508
22					84	sepsis	pneumonia		subdural hematoma	pituitary tumor	pneumonia	persistent bacteria in the oral cavity		mix	none	survival	yes	8	4	24	none	446	3	3	9	5	3	4	3	ND	0	0	0	yes		yes		7	0.2	0.23	0.03	0.15	15	1137	1088	0.0430959	4.30959	0.288	0.32
23					83	sepsis	pneumonia		gastric cancer		pneumonia	Klebsiella oxytoca	(Candida albicans)	N	none	survival	yes	24	7	0	yes	4T6	3	3	40	5	3	4	4	ND	1	0	1	none	ー	yes		21	0.2	0.21	0.01	0.05	5	1263	1248	0.0118765	1.18765	0.237762	0.265734
25					64	sepsis	pneumonia		IgA vasculitis	schizophrenia	pneumonia	MRSA	persistent bacteria in the oral cavity	P	none	survival	none	15	9	19	none	446	3	3	18	5	3	3	5	ND	0	0	0	yes		yes		15	0.22	0.22	0	0	0	839	796	0.0512515	5.12515	0.3	0.308333
30					86	septic shock	pneumonia	bacteremia	hepatitis C	dementia	pneumonia	MRSA		P	yes	survival	yes	19	14	12	yes	3T6	3	3	34	5	3	3	5	ND	0	0	0	none	ー	yes		25	0.23	0.24	0.01	0.0434783	4.34783	1105	1065	0.0361991	3.61991	0.314685	0.314685
31					80	sepsis	UTI		cerebral infarction	colorectal cancer	UTI	Pseudomonasa		N	none	survival	yes	11	2	26	none	446	3	4	40	4	3	4	4	ND	3	1	2	none	ー	yes		7	0.25	0.25	0	0	0	1162	1139	0.0197935	1.97935	0.330882	0.330882
33					76	septic shock	UTI		hydrocephalus		UTI	E. coli		N	yes	survival	yes	7	5	23	none	446	3	4	30	4	3	4	4	ND	3	0	3	none	ー	yes		7	0.34	0.34	0	0	0	1240	1168	0.0580645	5.80645	0.404412	0.385185
34					83	septic shock	pneumonia	bleeding from the upper digestive tract	cerebral infarction	colorectal cancer	pneumonia	Klebsiella pneumoniae		N	none	survival	yes	6	4	24	none	356	3	4	18	4	3	4	4	ND	4	3	1	none	ー	yes		14	0.19	0.2	0.01	0.0526316	5.26316	1121	1127	-0.00535236	-0.535236	0.277778	0.275862
37					91	sepsis	pneumonia		dementia		pneumonia	E. coli		N	none	survival	yes	9	0	28	none	346	3	3	19	5	3	4	4	ND	3	0	3	none	ー	yes		14	0.21	0.22	0.01	0.047619	4.7619	1039	1028	0.0105871	1.05871	0.276923	0.276923
46					67	sepsis	pneumonia	UTI	hepatic disorder		pneumonia	MSSA		P	none	survival	yes	12	5	23	none	456	3	4	12	4	3	4	4	ND	4	2	2	none	ー	yes		7	0.17	0.18	0.01	0.0588235	5.88235	997	1028	-0.0310933	-3.10933	0.276923	0.3
52					97	sepsis	pneumonia		hypothyroidism	atrial fibrillation	pneumonia	PSSP		P	none	survival	yes	18	12	16	none	426	3	3	49	5	3	5	3	ND	4	0	4	none	ー	yes		24	0.18	0.2	0.02	0.111111	11.1111	1077	1041	0.0334262	3.34262	0.276596	0.284211
53					83	sepsis	pneumonia		Parkinson's disease		pneumonia	Streptococcus anginosus	MSSA	mix	none	survival	yes	6	0	28	none	446	3	3	8	5	3	4	3	ND	4	0	4	none	ー	yes		7	0.21	0.21	0	0	0	1272	1247	0.0196541	1.96541	0.307692	0.314721
64					92	sepsis	pneumonia		cerebral infarction	atrial fibrillation	pneumonia	persistent bacteria in the oral cavity		mix	none	survival	yes	14	9	14	yes	4T5	3	3	24	5	3	3	4	ND	0	0	0	none	ー	yes		14	0.18	0.22	0.04	0.222222	22.2222	812	720	0.1133	11.33	0.316384	0.327684
70					92	sepsis	pneumonia		cerebral infarction	cardiac infarction	pneumonia	MSSA		P	yes	death	yes	20	20	0	yes	ー	5	1	1	6	3	4	3	ND	3	0	3	none	ー	yes		14	0.23	0.25	0.02	0.0869565	8.69565	907	822	0.0937155	9.37155	0.310734	0.3125
77					63	septic shock	subcutaneous abscess	venous thrombosis	cervical cord injury		soft tissue Infection	Staphylococcus aureus(MSSA)		P	yes	survival	yes	10	0	28	none	456	3	4	14	5	3	4	4	ND	2	1	1	none	ー	yes		5	0.17	0.17	0	0	0	1226	1193	0.0269168	2.69168	0.297297	0.297297
81					71	sepsis	cholesystitis	AKI	cervical cord injury	hypertension	intra abdominal infection	unknown		ー	none	survival	yes	5	0	28	none	456	3	3	18	5	3	3	5	ND	1	0	1	none	ー	yes		16	0.16	0.19	0.03	0.1875	18.75	1340	1328	0.00895522	0.895522	0.3375	0.344262
90					80	sepsis	pneumonia		cerebral infarction		pneumonia	MRSA	Candida glabrata	mix	none	survival	yes	5	0	28	none	446	3	3	14	5	3	3	5	ND	0	0	0	none	ー	yes		8	0.19	0.18	-0.01	-0.0526316	-5.26316	942	936	0.00636943	0.636943	0.270588	0.264706
93					81	sepsis	pneumonia	Pulmonary embolism	pemphigus vulgaris	hydrocephalus	pneumonia	Serratia marcescens	Enterobacter cloacae	mix	none	survival	yes	20	0	28	none	346	3	3	22	5	3	3	5	ND	2	0	2	none	ー	yes		13	0.31	0.32	0.01	0.0322581	3.22581	1093	1075	0.0164684	1.64684	0.429293	0.429293
96					83	septic shock	pneumonia	Infective endocarditis			pneumonia	persistent bacteria in the oral cavity		mix	none	survival	yes	38	9	0	yes	4T6	4	3	62	5	3	4	3	ND	4	0	4	none	ー	yes		23	0.16	0.19	0.03	0.1875	18.75	1034	997	0.0357834	3.57834	0.300546	0.311475
97					84	sepsis	pneumonia		chronic hepatitis		pneumonia	Streptococcus agalactiae(group B)	MSSA	mix	none	death	yes	9	8	0	none	ー	5	1	9	6	3	4	4	ND	4	0	4	none	ー	yes		4	0.22	0.22	0	0	0	1110	1124	-0.0126126	-1.26126	0.310881	0.300518
99					71	septic shock	UTI		CKD		UTI	E.coli		N	yes	survival	yes	11	0	28	none	456	3	3	36	4	3	4	4	ND	3	0	3	none	ー	yes		14	0.2	0.21	0.01	0.05	5	1098	1068	0.0273224	2.73224	0.327778	0.327778
100					77	sepsis	pneumonia	gastroenteritis	brain stem hemorrhage	cerebral infarction	pneumonia	Klebsiella pneumoniae	Proteus mirabilis	mix	yes	survival	yes	13	5	23	none	446	3	3	29	5	3	3	4	ND	2	0	2	none	ー	yes		14	0.18	0.18	0	0	0	1099	1112	-0.0118289	-1.18289	0.290155	0.298969
106					90	sepsis	pneumonia	AKI	cancer of the uterine body	胃癌術後、cardiac infarction	pneumonia	persistent bacteria in the oral cavity		mix	none	survival	yes	13	0	28	none	446	3	3	31	5	3	4	4	ND	2	0	2	none	ー	yes		21	0.25	0.26	0.01	0.04	4	891	836	0.0617284	6.17284	0.292308	0.278351
119					91	septic shock	UTI	hypothyroidism	dementia	hypothyroidism	UTI	Streptococcus agalactiae(group B)		P	yes	survival	yes	15	0	28	none	424	3	3	38	5	3	3	5	ND	0	0	0	none	ー	yes		35	0.19	0.25	0.06	0.315789	31.5789	1310	1357	-0.0358779	-3.58779	0.317073	0.339535
132					83	sepsis	pneumonia		dementia	atrial fibrillation/pacemaker	pneumonia	MSSA		P	none	survival	yes	8	0	28	none	414	3	3	8	5	3	4	4	ND	2	0	2	none	ー	yes		7	0.15	0.17	0.02	0.133333	13.3333	1060	1073	-0.0122642	-1.22642	0.230769	0.215385
133					83	septic shock	enteritis		diabetes mellitus	cerebral infarction	intra abdominal infection	unknown		ー	none	survival	yes	13	0	28	none	456	3	4	13	4	3	4	4	ND	1	1	0	none	ー	yes		7	0.23	0.25	0.02	0.0869565	8.69565	1088	1074	0.0128676	1.28676	0.326087	0.324324
[truncated: 32 more columns]

## Sheet: Katz greater than 5
Number	ID	Date of admission	Date of ICU discharge	gender	age	diadnosis			past history		Site of Infection	Pathogen 1	Pathogen 2		Positive blood culture	outcome	disturbance of consciousness	ICUDays in the ICU	Duration of intubation	28日Ventilator free days	tracheotomy	Level of consciousness at ICU discharge	CPC	GOSE	GOSE Evaluation Date	mRS	Pre-admission CPC	Pre-admission GOSE	Pre-admission mRS	Barthel index	Pre-admission Katz Index	Katz Index at discharge	change of Katz Index	INVOS	INVOS findings	follow CT	date of last CT	days of admission	the first Bicaudate index	the last Bicaudate index	difference of Bicaudate index	rate of change in BI	rate of change in BI (%)	the first volumetry	the last volumetry	rate of change in Volumetry	rate of change in Vo(%)	the first Evans Index	the last Evans Index
3					93	sepsis	pneumonia		cerebral infarction		pneumonia	Klebsiella pneumoniae		N	none	survival	yes	9	4	24	none	446	3	3	9	5	3	5	3	ND	6	0	6	yes		yes		7	0.23	0.25	0.02	0.0869565	8.69565	959	933	0.0271116	2.71116	0.323741	0.326087
6					87	septic shock	pneumonia	ARDS	atrial fibrillation	hypertension	pneumonia	E. coli	persistent bacteria in the oral cavity	N	none	survival	none	12	6	22	none	446	3	3	24	5	3	4	4	ND	5	1	4	yes		yes		21	0.28	0.28	0	0	0	806	929	-0.152605	-15.2605	0.372093	0.379845
8					82	sepsis	UTI		neurogenic bladder		UTI	E. coli		N	none	survival	none	4	0	28	none	456	3	6	20	2	2	6	2	ND	5	2	3	yes		yes		7	0.19	0.2	0.01	0.0526316	5.26316	1147	1143	0.00348736	0.348736	0.28125	0.291339
15					70	sepsis	pneumonia	AKI	hypothyroidism		pneumonia	MSSA	persistent bacteria in the oral cavity	P	none	survival	yes	7	0	28	none	446	3	4	35	4	2	7	1	100	6	4	2	none	ー	yes		21	0.23	0.23	0	0	0	831	749	0.0986763	9.86763	0.35	0.35
18					76	septic shock	pneumonia		pulmonary hypertension	atrial fibrillation	pneumonia	Burkholderia cepacia(GNR)	persistent bacteria in the oral cavity	N	none	survival	yes	73	31	2	yes	4T6	3	3	73	5	2	5	2	ND	6	0	6	none	ー	yes		37	0.21	0.25	0.04	0.190476	19.0476	1281	1154	0.0991413	9.91413	0.253846	0.262069
24					69	septic shock	TSS		chronic heart insufficiency	atrial fibrillation	soft tissue Infection	MSSA		P	yes	survival	yes	30	21	2	yes	4T6	3	3	33	5	2	6	1	ND	6	0	6	none	ー	yes		16	0.16	0.16	0	0	0	1072	939	0.124067	12.4067	0.183824	0.183824
26					32	sepsis	pneumonia	hepatic disorder	bronchial asthma		pneumonia	MSSA	persistent bacteria in the oral cavity	P	none	survival	yes	8	1	27	none	456	3	5	51	3	1	8	0	100	6	5	1	none	ー	yes		9	0.13	0.13	0	0	0	1126	1106	0.017762	1.7762	0.241667	0.230769
28					78	sepsis	bacteremia		glaucoma		intra abdominal infection	Pseudomonasa		N	yes	survival	yes	3	0	28	none	446	3	4	11	4	2	7	1	ND	6	0	6	none	ー	yes		7	0.17	0.22	0.05	0.294118	29.4118	1055	1082	-0.0255924	-2.55924	0.30303	0.325758
29					85	sepsis	pneumonia		tuberculosis	gastric ulcer	pneumonia	none		ー	none	survival	yes	12	6	22	none	446	3	3	12	5	3	5	3	ND	5	0	5	none	ー	yes		11	0.15	0.18	0.03	0.2	20	969	963	0.00619195	0.619195	0.257353	0.266667
32					75	sepsis	UTI	AKI	hypertension		UTI	none		ー	none	survival	yes	3	0	28	none	456	3	5	9	3	2	6	1	ND	6	4	2	none	ー	yes		7	0.21	0.22	0.01	0.047619	4.7619	1141	1092	0.0429448	4.29448	0.261194	0.283582
35					68	sepsis	UTI	diabetic ketoacidosis	diabetes mellitus	depression	UTI	Klebsiella pneumoniae(ESBL)		N	yes	survival	yes	5	0	28	none	456	2	5	12	3	1	8	0	ND	6	6	0	none	ー	yes		7	0.23	0.24	0.01	0.0434783	4.34783	1094	1076	0.0164534	1.64534	0.37594	0.371212
36					79	sepsis	UTI		esophageal cancer	bladder cancer	UTI	CNS		P	none	survival	yes	8	0	28	none	446	3	4	11	4	2	7	1	ND	6	1	5	none	ー	yes		7	0.19	0.19	0	0	0	1098	1102	-0.00364299	-0.364299	0.335878	0.335878
39					75	septic shock	UTI	MSSA bacteremia	diabetes mellitus		UTI	MSSA		P	yes	survival	yes	8	4	24	none	446	3	4	8	4	1	7	1	ND	6	1	5	none	ー	yes		7	0.23	0.21	-0.02	-0.0869565	-8.69565	1087	1061	0.023919	2.3919	0.312977	0.30303
45					47	septic shock	pneumonia		schizophrenia		pneumonia	MSSA		P	none	survival	yes	7	3	25	none	456	3	6	97	2	1	8	0	100	6	6	0	none	ー	yes		6	0.1	0.11	0.01	0.1	10	1192	1188	0.0033557	0.33557	0.158273	0.151079
47					86	sepsis	UTI	hypothermia/AKI	none		UTI	Citrobacter koseri		N	none	survival	yes	16	0	28	none	326	3	3	27	5	1	6	1	ND	6	0	6	none	ー	yes		21	0.16	0.18	0.02	0.125	12.5	1109	1073	0.0324617	3.24617	0.246479	0.255319
48					75	sepsis	pneumonia		cerebral infarction	陳旧性cardiac infarction	pneumonia	none		ー	none	survival	yes	6	5	23	none	456	3	4	12	4	1	7	1	ND	6	1	5	none	ー	yes		7	0.16	0.16	0	0	0	1052	1030	0.0209125	2.09125	0.235714	0.244604
49					87	septic shock	pneumonia		none		pneumonia	Haemophilus influenzae		N	none	survival	yes	17	14	0	yes	3T6	3	1	42	6	2	6	2	ND	5	0	5	none	ー	yes		33	0.18	0.21	0.03	0.166667	16.6667	894	877	0.0190157	1.90157	0.304688	0.3125
51					71	sepsis	pneumonia				pneumonia	Pseudomonasa		N	none	survival	yes	5	3	25	none	456	2	6	11	2	1	7	1	ND	6	5	1	none	ー	yes		7	0.13	0.16	0.03	0.230769	23.0769	1056	983	0.0691288	6.91288	0.240437	0.245902
56					69	sepsis	pneumonia		Schoengren's syndrome	hepatitis B	pneumonia	MSSA		P	none	survival	yes	8	4	24	none	456	3	4	46	4	1	7	1	ND	6	3	3	none	ー	yes		7	0.13	0.15	0.02	0.153846	15.3846	920	897	0.025	2.5	0.27907	0.27907
57					82	sepsis	pneumonia		diabetes mellitus		pneumonia	MSSA	E.coli	mix	none	death	yes	18	18	0	none	ー	5	1	18	6	1	7	1	ND	6	0	6	none	ー	yes		14	0.2	0.27	0.07	0.35	35	1154	1091	0.0545927	5.45927	0.288557	0.313433
58					88	sepsis	pneumonia		hypothyroidism		pneumonia	none		ー	none	survival	yes	6	4	24	none	456	3	5	21	3	2	6	2	ND	6	4	2	none	ー	yes		15	0.22	0.26	0.04	0.181818	18.1818	1300	1224	0.0584615	5.84615	0.34	0.345
59					89	septic shock	UTI		diabetes mellitus	CKD	UTI	E.coli		N	none	survival	yes	4	2	26	none	456	2	5	26	3	2	5	2	ND	5	3	2	none	ー	yes		14	0.25	0.25	0	0	0	1213	1204	0.00741962	0.741962	0.361702	0.361702
63					84	septic shock	pneumonia	atrial fibrillation/AKI	hydrocephalus	Parkinson's disease	pneumonia	Staphylococcus aureus(MRSA)		P	yes	death	yes	5	5	0	none	ー	5	1	5	6	2	6	2	ND	6	0	6	none	ー	yes		3	0.22	0.2	-0.02	-0.0909091	-9.09091	1101	1108	-0.00635786	-0.635786	0.337017	0.327778
65					69	sepsis	pneumonia/ influenza virus infection		none		pneumonia	influenza virus A		O	none	survival	yes	4	3	25	none	456	2	5	9	2	1	8	0	ND	6	6	0	none	ー	yes		21	0.13	0.15	0.04	0.307692	30.7692	1074	1070	0.00372439	0.372439	0.167568	0.193548
66					51	septic shock	pneumonia/ influenza virus infection		schizophrenia		pneumonia	influenza virus A		O	none	survival	yes	12	9	19	none	456	3	4	12	4	1	7	1	ND	6	6	0	none	ー	yes		8	0.11	0.14	0.03	0.272727	27.2727	1248	1228	0.0160256	1.60256	0.268421	0.276042
69					83	sepsis	pneumonia	AKI/hypoglycemia	cerebral infarction		pneumonia	Streptococcus anginosus	Enterobacter cloacae	mix	none	survival	yes	8	0	28	none	426	3	3	8	5	2	6	2	ND	5	0	5	none	ー	yes		6	0.25	0.25	0	0	0	908	932	-0.0264317	-2.64317	0.307263	0.312849
73					85	sepsis	pneumonia	bronchial asthma	aortic stenosis	AV block	pneumonia	Streptococcus agalactiae(group B)		P	none	survival	none	13	9	19	none	446	3	4	24	4	2	6	2	ND	6	1	5	none	ー	yes		9	0.17	0.2	0.03	0.176471	17.6471	1265	1252	0.0102767	1.02767	0.306931	0.320197
78					70	septic shock	cholesystitis		CKD		intra abdominal infection	Streptococcus gordonii		P	none	death	yes	25	12	0	none	ー	5	1	25	6	1	7	1	ND	6	0	6	none	ー	yes		23	0.2	0.2	0	0	0	1183	1092	0.0769231	7.69231	0.3	0.315789
80					71	septic shock	cholangitis		bronchial asthma		intra abdominal infection	E. coli(AmpC)		N	yes	survival	yes	9	6	22	none	456	3	3	58	4	1	8	0	ND	6	1	5	none	ー	yes		14	0.17	0.18	0.01	0.0588235	5.88235	1261	1277	-0.0126883	-1.26883	0.276596	0.275132
82					75	sepsis	bedsore infection	crush syndrome	CKD		soft tissue Infection	Staphylococcus epidermidis(MRCNS)	E.coli	mix	yes	survival	yes	3	0	28	none	456	3	3	20	5	1	7	1	ND	6	1	5	none	ー	yes		14	0.19	0.21	0.02	0.105263	10.5263	1370	1286	0.0613139	6.13139	0.328205	0.333333
85					91	sepsis	pneumonia	CO2 narcosis	tuberculosis	hypertension	pneumonia	none		ー	none	survival	yes	6	0	28	none	456	3	4	28	4	2	6	2	ND	6	4	2	none	ー	yes		14	0.19	0.19	0	0	0	1175	1118	0.0485106	4.85106	0.274611	0.273196
86					68	sepsis	pneumonia		COPD	CKD	pneumonia	MSSA		P	none	survival	yes	5	3	25	none	456	3	4	12	3	1	7	1	ND	6	6	0	none	ー	yes		9	0.15	0.17	0.02	0.133333	13.3333	1057	1017	0.037843	3.7843	0.26738	0.26738
88					75	septic shock	cholangitis		cholangiocarcinoma	diabetes mellitus	intra abdominal infection	Klebsiella pneumoniae	Citrobacter koseri	mix	yes	survival	yes	12	0	28	none	446	3	3	98	5	2	6	2	ND	6	0	6	none	ー	yes		60	0.21	0.21	0	0	0	1130	1095	0.0309735	3.09735	0.301587	0.306878
89					88	sepsis	pneumonia/ARDS	heatstroke	mitral stenosis	atrial fibrillation	pneumonia	MRSA		P	none	survival	yes	10	6	22	none	456	2	5	17	2	2	6	2	ND	6	6	0	none	ー	yes		16	0.15	0.18	0.03	0.2	20	1006	994	0.0119284	1.19284	0.241573	0.269663
92					78	sepsis	pneumonia	nasopharyngeal carcinoma	none		pneumonia	PSSP	Haemophilus influenzae(BLNAS)	mix	none	death	yes	23	23	0	yes	ー	5	1	23	6	1	8	0	100	6	0	6	none	ー	yes		20	0.17	0.18	0.01	0.0588235	5.88235	1200	1172	0.0233333	2.33333	0.319149	0.329787
98					48	sepsis	UTI	bacteremia			UTI	E.coli		N	yes	survival	yes	4	0	28	none	456	2	6	12	2	1	2	0	ND	6	6	0	none	ー	yes		7	0.1	0.11	0.01	0.1	10	1499	1505	-0.00400267	-0.400267	0.232673	0.242574
101					68	sepsis	pubic ulcer infection	ascites	chronic heart failure		soft tissue Infection	Streptococcus agalactiae(group B)		P	yes	survival	yes	11	0	28	none	446	3	4	15	4	2	6	2	ND	6	4	2	none	ー	yes		14	0.16	0.17	0.01	0.0625	6.25	1085	1043	0.0387097	3.87097	0.266667	0.272222
102					85	sepsis	pneumonia	cerebral infarction	kidney cancer	CKD	pneumonia	Klebsiella pneumoniae	Candida	mix	none	survival	yes	11	0	28	none	446	3	3	22	5	3	4	4	ND	5	0	5	none	ー	yes		15	0.28	0.29	0.01	0.0357143	3.57143	1119	1014	0.0938338	9.38338	0.329787	0.329787
103					68	septic shock	bacteremia	Infective endocarditis	SLE	gastric cancer	endocarditis	Staphylococcus aureus(MSSA)		P	yes	death	yes	14	0	0	none	ー	5	1	14	6	2	7	1	ND	6	0	6	none	ー	yes		12	0.17	0.2	0.03	0.176471	17.6471	1104	1088	0.0144928	1.44928	0.28	0.286432
104					80	sepsis	pneumonia		bronchial asthma		pneumonia	persistent bacteria in the oral cavity		mix	none	survival	yes	8	5	23	none	456	2	7	12	2	1	8	1	ND	6	6	0	none	ー	yes		7	0.15	0.17	0.02	0.133333	13.3333	956	934	0.0230126	2.30126	0.245902	0.233696
107					47	sepsis	appendicitis	peritonitis	bipolar disorder		intra abdominal infection	E.coli		N	none	survival	yes	8	5	23	none	446	3	4	29	4	2	7	1	ND	6	4	2	none	ー	yes		21	0.14	0.15	0.01	0.0714286	7.14286	1042	1029	0.012476	1.2476	0.258065	0.245989
108					91	sepsis	common bile duct stone	cholangitis	CKD	asthma	intra abdominal infection	Klebsiella pneumoniae(ESBL)	Streptococcus faecalis	mix	none	survival	yes	5	0	28	none	456	3	3	29	4	2	7	1	ND	6	5	1	none	ー	yes		14	0.17	0.18	0.01	0.0588235	5.88235	1025	1023	0.00195122	0.195122	0.288889	0.287293
110					75	septic shock	pneumonia	cardiac infarction	COPD/lung cancer	diabetes mellitus	pneumonia	Haemophilus influenzae(BLPAR)		N	yes	survival	yes	39	20	13	yes	4T6	3	3	103	5	2	6	2	ND	6	0	6	none	ー	yes		24	0.17	0.17	0	0	0	1158	1178	-0.0172712	-1.72712	0.273684	0.277487
111					67	sepsis	pneumonia		diabetes mellitus	cerebral infarction	pneumonia	MSSA	Candida albicans	mix	none	survival	yes	12	10	18	none	425	3	3	24	5	2	6	2	ND	5	0	5	none	ー	yes		22	0.26	0.26	0	0	0	1059	1034	0.0236072	2.36072	0.418719	0.414634
112					88	sepsis	pyelonephritis		hypertension	dysuria	UTI	E.coli		N	yes	survival	yes	1	0	28	none	456	2	7	10	2	1	7	1	ND	6	6	0	none	ー	yes		7	0.15	0.17	0.02	0.133333	13.3333	1071	1058	0.0121382	1.21382	0.275676	0.27957
113					86	sepsis	UTI		none		UTI	E.coli		N	none	survival	yes	3	0	28	none	436	3	3	21	5	2	6	2	ND	6	1	5	none	ー	yes		14	0.21	0.22	0.01	0.047619	4.7619	968	926	0.0433884	4.33884	0.283333	0.294444
115					78	sepsis	pneumonia		none		pneumonia	Klebsiella pneumoniae	Proteus mirabilis	mix	none	survival	yes	18	14	12	yes	4T6	3	3	32	5	1	7	1	ND	6	0	6	none	ー	yes		15	0.24	0.29	0.05	0.208333	20.8333	1226	1163	0.0513866	5.13866	0.343434	0.378788
116					85	sepsis	pneumonia		hypertension/cerebral infarction	pacemaker	pneumonia	persistent bacteria in the oral cavity		mix	none	survival	yes	6	3	25	none	446	3	3	11	5	2	6	2	ND	6	0	6	none	ー	yes		7	0.18	0.19	0.01	0.0555556	5.55556	1174	1103	0.060477	6.0477	0.27027	0.271739
117					54	septic shock	alcoholic ketoacidosis		gastric ulcer	chronic pancreatitis	unknown	CNS		P	yes	survival	yes	5	2	26	none	456	2	7	18	2	1	7	1	ND	6	6	0	none	ー	yes		14	0.14	0.15	0.01	0.0714286	7.14286	1385	1379	0.00433213	0.433213	0.280788	0.284314
120					63	sepsis	soft tissue infection	化膿性脊椎炎/cerebral infarction	cerebral infarction	herniated disk	soft tissue Infection	Streptococcus agalactiae(group B)		P	none	survival	yes	7	0	28	none	456	3	4	39	4	2	6	2	ND	6	3	3	none	ー	yes		21	0.17	0.19	0.02	0.117647	11.7647	1167	1197	-0.0257069	-2.57069	0.283333	0.311475
121					91	sepsis	pneumonia	subdural hematoma	atrial fibrillation		pneumonia	Klebsiella pneumoniae	E.coli	mix	yes	survival	yes	14	0	28	none	446	3	3	14	5	3	5	3	ND	6	0	6	none	ー	yes		12	0.16	0.19	0.03	0.1875	18.75	1021	1009	0.0117532	1.17532	0.238342	0.239583
122					88	sepsis	pneumonia		hypertension/atrial fibrillation	lung cancer	pneumonia	Pseudomonasa		N	none	survival	yes	16	9	19	none	456	3	4	19	4	2	6	2	ND	6	1	5	none	ー	yes		14	0.18	0.19	0.01	0.0555556	5.55556	1072	999	0.068097	6.8097	0.252577	0.252577
123					76	septic shock	UTI	cerebral infarction	diabetes mellitus	cardiac infarction	UTI	Enterobacter cloacae		N	none	survival	yes	10	0	28	none	456	3	4	55	4	1	7	1	ND	6	2	4	none	ー	yes		21	0.18	0.18	0	0	0	1047	993	0.0515759	5.15759	0.285714	0.285714
125					80	septic shock	pneumonia		dementia		pneumonia	Candida albicans	Candida glabrata	C	none	survival	yes	9	0	28	none	445	4	3	12	5	3	5	3	ND	5	0	5	none	ー	yes		7	0.24	0.24	0	0	0	1347	1354	-0.00519673	-0.519673	0.368421	0.368421
129					81	sepsis	UTI	diabetic ketoacidosis	none		UTI	E.coli		N	yes	survival	yes	12	0	28	none	446	3	4	33	4	1	8	0	ND	6	4	2	none	ー	yes		7	0.22	0.21	-0.01	-0.0454545	-4.54545	911	901	0.0109769	1.09769	0.284091	0.265537
135					60	sepsis	periapical dentistry		diabetes mellitus	hypertension	dental infection	Streptococcus faecalis	Streptococcus constellatus	mix	none	survival	none	2	0	28	none	456	1	7	18	1	1	8	0	ND	6	6	0	none	ー	yes		7	0.15	0.16	0.01	0.0666667	6.66667	1188	1216	-0.023569	-2.3569	0.310526	0.312139
137					78	sepsis	UTI		aortic stenosis	rheumatoid arthritis	UTI	Enterococcus raffinosus		P	none	survival	yes	9	0	28	none	446	3	3	9	4	2	6	2	ND	6	0	6	none	ー	yes		7	0.19	0.19	0	0	0	1038	1014	0.0231214	2.31214	0.286458	0.279793
138					69	sepsis	UTI		dyslipidemia		UTI	Proteus mirabilis		N	yes	survival	yes	12	0	28	none	456	2	4	74	4	1	8	0	ND	6	1	5	none	ー	yes		7	0.19	0.18	-0.01	-0.0526316	-5.26316	1087	1094	-0.00643974	-0.643974	0.291209	0.295082
[truncated: 32 more columns]
